# Supplementary material for: Exercise Intensity and Circulating Exerkine Responses: A Narrative Review of Selected Molecules
Source: Biomolecules. 2026 Jun 10;16(6):852. doi: 10.3390/biom16060852 (PMC13297134; doi:10.3390/biom16060852)
Supplement: Supplementary file 1 [file biomolecules-16-00852-s001.zip]

Archive with 1 entries (1 files):
- biomolecules-4289006-supplementary.pdf
